# Supplementary material for: Quantifying and analysing the angular momentum in volleyball jump serve during the aerial phase: relationship to arm swing speed
Source: PeerJ. 2024 Aug 28;12:e18000. doi: 10.7717/peerj.18000 (PMC11365485; doi:10.7717/peerj.18000)
Supplement: Supplemental Information 1 [file peerj-12-18000-s001.csv]

	HandSpeed	Peak.Whole_H	Peak.AttackArm	Peak.NonAttackArm	Peak.Trunk	Peak.AttackLeg	Peak.NonAttackLeg	Peak.Upperarm	Peak.Forearm	Peak.Hand
1	15.63073526	0.030412106	0.057912186	0.02427219	0.010696224	-0.025899752	-0.024047407	0.024436164	0.026163262	0.022498513
2	14.68377264	3.21E-06	6.15E-06	2.29E-06	1.81E-06	-3.06E-06	-2.06E-06	2.24E-06	2.65E-06	2.14E-06
3	15.36079354	0.052254282	0.067754189	0.029894429	0.022096132	-0.030124414	-0.025790662	0.024097609	0.029616465	0.023155176
4	16.03140061	0.049693917	0.066551151	0.020157511	0.020663872	-0.028186763	-0.01146517	0.025331209	0.027374445	0.022909553
5	14.38245185	0.034171735	0.055032049	0.01975823	0.01764705	-0.029355746	-0.01463516	0.021810608	0.023036526	0.020448617
6	16.69140293	0.027615199	0.06366164	0.016823339	0.012670974	-0.021413786	-0.027981158	0.026319897	0.025051039	0.020507037
7	17.06286535	0.028866552	0.070030638	0.034103197	0.025963318	-0.025800711	-0.041385324	0.027056732	0.027920957	0.025324377
8	16.76373472	0.036963864	0.071943609	0.024365351	0.02853907	-0.029753085	-0.03536136	0.024557161	0.031062327	0.023633099
9	17.58570088	0.03213869	0.063451456	0.023983564	0.018562227	-0.022978274	-0.035114865	0.020534391	0.026544581	0.02363696
10	17.32906476	0.031260779	0.064341174	0.026077654	0.01304	-0.039458512	-0.008629546	0.023376524	0.026212293	0.023652587
11	17.67999912	0.024845977	0.065803099	0.026950623	0.021745685	-0.026261344	-0.031719655	0.022954097	0.027552006	0.025636941
12	16.18876738	0.027951952	0.06120142	0.025548093	0.018354176	-0.027444116	-0.024049871	0.024097405	0.025243869	0.022440006
13	17.74885662	0.026931744	0.060138771	0.027655197	0.017752678	-0.022619756	-0.029232864	0.025085059	0.023865332	0.022542208
14	17.42023151	0.017616517	0.067146086	0.020285376	0.009780143	-0.03044157	-0.045042224	0.021347001	0.027979147	0.024387122
15	18.74797995	0.035066664	0.073571335	0.035245904	0.019522166	-0.027546442	-0.039138143	0.02304385	0.032383542	0.026109742
16	18.52991111	0.029701538	0.070603382	0.029337489	0.013740871	-0.032993147	-0.018752465	0.026178109	0.028469496	0.026336606
